# Supplementary material for: A titin missense variant drives atrial electrical remodeling and is associated with atrial fibrillation
Source: eLife. 2026 Jan 22;14:RP104719. doi: 10.7554/eLife.104719 (PMC12826672; doi:10.7554/eLife.104719)
Supplement: Figure 5—source data 2. [file elife-104719-fig5-data2.zip]

Archive with 1 entries (1 files):
- Western blot CO-IP raw images.pdf
